# Supplementary material for: Using Machine Learning Algorithms to Predict Hospital Acquired Thrombocytopenia after Operation in the Intensive Care Unit: A Retrospective Cohort Study
Source: Diagnostics (Basel). 2021 Sep 3;11(9):1614. doi: 10.3390/diagnostics11091614 (PMC8466367; doi:10.3390/diagnostics11091614)
Supplement: Supplementary file 1 [file diagnostics-11-01614-s001.zip]

Archive with 1 entries (1 files):
- diagnostics-1309697-supplementary.pdf
